# Supplementary material for: Activatable Silicon-Xanthene Photosensitizer for Photodynamic Therapy of Glioblastoma
Source: Pharmaceutics. 2026 Mar 29;18(4):420. doi: 10.3390/pharmaceutics18040420 (PMC13118389; doi:10.3390/pharmaceutics18040420)
Supplement: Supplementary file 1 [file pharmaceutics-18-00420-s001.zip]

Archive with 1 entries (1 files):
- pharmaceutics-4115200-supplementary.pdf
